# Supplementary material for: CD44–Hyaluronan-Dependent Monocyte Rolling
Source: Int J Mol Sci. 2026 Jun 13;27(12):5358. doi: 10.3390/ijms27125358 (PMC13299323; doi:10.3390/ijms27125358)
Supplement: Supplementary file 1 [file ijms-27-05358-s001.zip]

Archive with 1 entries (1 files):
- ijms-4351092-supplementary.pdf
